# Supplementary material for: Immunotherapeutic Potential of Mollusk Hemocyanins in Murine Model of Melanoma
Source: Mar Drugs. 2024 May 15;22(5):220. doi: 10.3390/md22050220 (PMC11122751; doi:10.3390/md22050220)
Supplement: Supplementary file 1 [file marinedrugs-22-00220-s001.zip]

Archive with 1 entries (1 files):
- marinedrugs-2950383-supplementary.pdf
